# Supplementary material for: Comparative analysis of Constitutive and fiber-specific promoters under the expression pattern of Expansin gene in transgenic Cotton
Source: PLoS One. 2020 Mar 18;15(3):e0230519. doi: 10.1371/journal.pone.0230519 (PMC7080281; doi:10.1371/journal.pone.0230519)
Supplement: S1 File — (ZIP) [file pone.0230519.s001.zip]

Archive with 39 entries (39 files):
- IMG_20200103_090138.jpg
- IMG_20200103_090251.jpg
- c6.tif
- c7.jpg
- gel (35S).tif
- gel (FS).tif
- Image_1917.jpg
- Image_1918.jpg
- Image_1919.jpg
- Image_1923.jpg
- Image_1924.jpg
- Image_1925.jpg
- Image_1938.jpg
- Image_1939.jpg
- Image_1940.jpg
- Image_1941.jpg
- Image_1943.jpg
- Image_1952.jpg
- Image_1955.jpg
- Image_1956.jpg
- Image_1957.jpg
- Image_1959.jpg
- Image_1960.jpg
- Image_1961.jpg
- Image_1967.jpg
- Image_1969 (1).jpg
- Image_1982.jpg
- Image_1995.jpg
- Image_1997.jpg
- Image_2004.jpg
- Image_2005.jpg
- Image_2006.jpg
- Image_2009.jpg
- Image_2011.jpg
- Image_2016.jpg
- Image_2018.jpg
- Image_2019.jpg
- Image_2021.jpg
- Image_2022.jpg
